# Supplementary material for: Participation of lipids in the tumor response to photodynamic therapy and its exploitation for therapeutic gain
Source: J Lipid Res. 2024 Dec 14;66(2):100729. doi: 10.1016/j.jlr.2024.100729 (PMC11911859; doi:10.1016/j.jlr.2024.100729)
Supplement: Supplemental Table [file mmc1.xlsx]

## Sheet: A-F
Data for Figure 1
Retrieved on 20240518
Data are presented as total publications and fraction [%] of total per classification
Search term:		Cancer treatment			"cancer" and "photodynamic therapy"
					12436	65.3014
						"skin cancer" and "photodynamic therapy"
						665
							"squamous cell carcinoma" and "photodynamic therapy"
							1327	20.8878	this value (maximum) set to 100% for photoshop circle graph construction
							"basal cell carcinoma" and "photodynamic therapy"
							767	12.073	57.7995
							"cutaneous T-cell lymphoma" and "photodynamic therapy"
							25	0.393515	1.88395
						"head and neck cancer" and "photodynamic therapy"
						158
							"nasopharyngeal carcinoma" and "photodynamic therapy"
							77	1.21203	5.80256
							"oral cavity" and "cancer" and "photodynamic therapy"
							73	1.14906	5.50113
							"laryngeal carcinoma" and "photodynamic therapy"
							10	0.157406	0.75358
							"pharyngeal carcinoma" and "photodynamic therapy"
							2	0.0314812	0.150716
						"non-small cell lung cancer" and "photodynamic therapy"
						100	1.57406	7.5358
						"esophageal cancer" and "photodynamic therapy" not Barrett's esophagus
						218	3.43145	16.428
						"Barrett's esophagus" and "photodynamic therapy"
						285	4.48607	21.477
		Dermatological conditions			"dermatology" and "photodynamic therapy"
					2863	15.0336
						"actinic keratosis" and "photodynamic therapy"
						815	12.8286	61.4167
						"acne" and "photodynamic therapy"
						376	5.91846	28.3346
						"psoriasis" and "photodynamic therapy"
						170	2.6759	12.8109
						"port wine stains" and "photodynamic therapy"
						97	1.52684	7.30972
		Ophthalmological conditions			"ophthalmology" and "photodynamic therapy"
					1944	10.2079
						"age-related macular degeneration" and "photodynamic therapy"
						1146	18.0387	86.3602
		Infectious diseases			"antimicrobial photodynamic therapy"
					1479	7.76623
						"bacterial infections" and "photodynamic therapy"
						356	5.60365	26.8274
						"viral infections" and "photodynamic therapy"
						28	0.440737	2.11002
						"fungal infections" and "photodynamic therapy"
						68	1.07036	5.12434
		Odontology and periodontology			"odontology" or "periodontology" and "photodynamic therapy"
					322	1.69082
						"leukoplakia" and "photodynamic therapy"
						82	1.29073	6.17935
						"chronic periodontitis" and "photodynamic therapy"
						185	2.91201	13.9412
						"actinic cheilitis" and "photodynamic therapy"
						61	0.960176	4.59683
						"verrucous hyperplasia" and "photodynamic therapy"
						20	0.314812	1.50716
						"oral lichen planus" and "photodynamic therapy"
						65	1.02314	4.89827
